# Supplementary material for: Comparative Analysis of Gastrointestinal Microbiota Along the Digestive Tract in Sika Deer and Reindeer and Prediction of Their Potential Function
Source: Animals (Basel). 2026 May 11;16(10):1476. doi: 10.3390/ani16101476 (PMC13203257; doi:10.3390/ani16101476)
Supplement: Supplementary file 1 [file animals-16-01476-s001.zip]

Archive with 2 entries (2 files):
- Supplementary Materials Table S3.pdf
- Supplementary Materials TableS1-S2.pdf
